# Supplementary material for: Genome-wide association study (GWAS) of ovarian cancer in Japanese predicted regulatory variants in 22q13.1
Source: PLoS One. 2018 Dec 17;13(12):e0209096. doi: 10.1371/journal.pone.0209096 (PMC6296504; doi:10.1371/journal.pone.0209096)
Supplement: S1 Table — (XLSX) [file pone.0209096.s001.xlsx]

## Sheet: S1 Table
S1 Table. Associations of 201 candidate SNPs meeting the criteria (P < 1 × 10−5 and Rsq > 0.3).
Locus	SNP *	Position	Distance to lead SNP	Eff/non allelea	Case Freqb	Ctrl Freqb	Rsqc	ORd	95% CI	P-value	r2 (JPT) to lead SNPe	Gene	Relative locationf
1p22.1	rs185345278	94398594	0	A/G	0.9664	0.9784	0.3344	0.348	(0.221-0.547)	4.864e-06	1	GCLM	-23582
1p12	rs17023394	119838384	-12159	C/A	0.9593	0.9783	0.8575	0.515	(0.384-0.691)	9.328e-06	0.176092	HAO2	-73018
	rs72691149	119842842	-7701	G/A	0.9591	0.9785	0.8846	0.518	(0.387-0.692)	8.512e-06	0.176092	HAO2	-68560
	rs12037207	119843852	-6691	C/G	0.9591	0.9785	0.8852	0.518	(0.387-0.692)	8.502e-06	0.176092	HAO2	-67550
	rs6658706	119849214	-1329	A/G	0.9591	0.9786	0.8927	0.519	(0.389-0.692)	8.29e-06	0.176092	HAO2	-62188
	rs12031579	119850543	0	G/A	0.9177	0.9453	0.6395	0.548	(0.432-0.696)	7.881e-07	1	HAO2	-60859
	rs12030458	119853076	2533	A/C	0.9591	0.979	0.9401	0.524	(0.394-0.696)	7.855e-06	0.176092	HAO2	-58326
	rs12040905	119853231	2688	C/G	0.959	0.979	0.9414	0.524	(0.395-0.695)	7.79e-06	0.176092	HAO2	-58171
	rs12027042	119854687	4144	A/G	0.959	0.9791	0.9558	0.526	(0.397-0.698)	7.743e-06	0.176092	HAO2	-56715
	rs17023431	119856546	6003	T/C	0.959	0.9794	0.9889	0.53	(0.401-0.700)	7.525e-06	0.176092	HAO2	-54856
	rs12029794	119856620	6077	T/C	0.959	0.9794	0.9896	0.53	(0.401-0.700)	7.512e-06	0.176092	HAO2	-54782
	rs12032303	119856684	6141	G/C	0.959	0.9794	0.9903	0.53	(0.401-0.700)	7.522e-06	0.176092	HAO2	-54718
	rs12029989	119857256	6713	T/A	0.96	0.9798	0.9901	0.53	(0.400-0.701)	9.598e-06	0.323577	HAO2	-54146
	rs7514708	119858517	7974	C/A	0.9597	0.9799	0.9855	0.524	(0.396-0.694)	6.525e-06	0.323577	HAO2	-52885
	rs112087115	119858827	8284	T/C	0.9596	0.9799	0.9846	0.522	(0.394-0.691)	5.636e-06	0.323577	HAO2	-52575
	rs6695549	119864997	14454	T/G	0.9588	0.9801	0.9985	0.512	(0.388-0.675)	2.162e-06	0.323577	HAO2	-46405
	rs75291828	119879994	29451	C/A	0.9579	0.9793	0.9546	0.509	(0.386-0.671)	1.842e-06	0.323577	HAO2	-31408
	rs59035722	119884496	33953	G/A	0.9581	0.9792	0.936	0.507	(0.383-0.671)	1.917e-06	0.323577	HAO2	-26906
	rs12041496	119887278	36735	G/A	0.9581	0.9791	0.9349	0.507	(0.383-0.671)	1.911e-06	0.323577	HAO2	-24124
	rs58543647	119887913	37370	C/T	0.9578	0.979	0.9305	0.507	(0.384-0.670)	1.878e-06	0.323577	HAO2	-23489
	rs3765954	119915864	65321	A/G	0.9608	0.9779	0.7121	0.485	(0.352-0.669)	9.731e-06	0.323577	HAO2	0
1q22	rs116895507	156021206	-63281	C/T	0.9891	0.9953	0.4763	0.229	(0.120-0.438)	8.379e-06	N/A	UBQLN4	0
	rs74116482	156068707	-15780	G/C	0.9886	0.9958	0.5896	0.233	(0.127-0.425)	2.174e-06	N/A	LMNA	-15754
	rs188625872	156084487	0	C/T	0.9885	0.9966	0.8794	0.266	(0.154-0.460)	2.009e-06	N/A	LMNA	0
	rs140162498	156097253	12766	G/A	0.9888	0.9967	0.8892	0.276	(0.160-0.478)	4.373e-06	N/A	LMNA	0
	rs188318207	156100935	16448	G/A	0.9888	0.9967	0.895	0.278	(0.160-0.481)	4.763e-06	N/A	LMNA	0
1q24.3	rs147688596	171998781	-42999	A/G	0.4267	0.4831	0.9261	0.77	(0.688-0.863)	7.015e-06	0.943478	DNM3	0
	rs10910945	172004280	-37500	T/C	0.5999	0.5415	0.9999	1.287	(1.153-1.436)	7.45e-06	0.943	DNM3	0
	rs10910971	172013991	-27789	T/G	0.5871	0.529	0.9848	1.288	(1.154-1.437)	7.086e-06	0.726982	DNM3	0
	rs10797736	172022221	-19559	T/C	0.6004	0.5405	0.9938	1.297	(1.160-1.450)	4.182e-06	0.925	DNM3	0
	rs12117623	172041780	0	C/A	0.407	0.4694	0.9943	0.762	(0.683-0.850)	1.463e-06	1	DNM3	0
	rs6413836	172045888	4108	G/A	0.4072	0.4695	0.994	0.763	(0.683-0.851)	1.536e-06	1	DNM3	0
	rs12119190	172060763	18983	G/A	0.4082	0.4691	0.9997	0.768	(0.688-0.857)	2.566e-06	1	DNM3	0
	rs72719073	172088555	46775	C/T	0.4066	0.468	0.9882	0.765	(0.684-0.855)	2.208e-06	1	DNM3	0
	rs72719075	172088762	46982	C/T	0.4064	0.4679	0.9873	0.765	(0.684-0.855)	2.187e-06	1	DNM3	0
	rs4604727	172090738	48958	G/C	0.6036	0.5416	0.9823	1.312	(1.173-1.466)	1.839e-06	0.907	DNM3	0
	rs7519823	172092292	50512	T/C	0.6037	0.5417	0.9826	1.312	(1.173-1.466)	1.841e-06	0.907407	DNM3	0
	rs10442603	172096486	54706	C/T	0.6069	0.5463	0.9824	1.304	(1.167-1.459)	3.089e-06	0.907407	DNM3	0
	rs2421987	172100831	59051	A/G	0.6109	0.5527	0.9996	1.285	(1.149-1.437)	8.922e-06	0.855554	DNM3	0
2p11.2	rs79805765	86646102	-40986	T/C	0.8439	0.8824	0.9896	0.693	(0.596-0.806)	2.01e-06	1	KDM3A	-22169
	rs79071919	86648726	-38362	C/G	0.8443	0.8828	0.9985	0.695	(0.598-0.808)	2.214e-06	1	KDM3A	-19545
	rs114246592	86650285	-36803	C/T	0.8443	0.8828	0.9988	0.695	(0.598-0.808)	2.208e-06	1	KDM3A	-17986
	rs75491807	86652648	-34440	G/C	0.8443	0.8828	0.9988	0.695	(0.598-0.808)	2.189e-06	1	KDM3A	-15623
	rs76613778	86654722	-32366	G/A	0.8443	0.8828	0.9987	0.695	(0.598-0.808)	2.161e-06	1	KDM3A	-13549
	rs11682587	86677496	-9592	C/A	0.8135	0.8544	1	0.721	(0.627-0.829)	4.176e-06	0.848	KDM3A	0
	rs57145635	86678124	-8964	A/G	0.8442	0.8829	0.9998	0.694	(0.597-0.807)	2.059e-06	1	KDM3A	0
	rs79646567	86680738	-6350	C/T	0.844	0.8829	0.9997	0.694	(0.596-0.806)	1.873e-06	1	KDM3A	0
	rs61158882	86686567	-521	G/A	0.8455	0.884	0.9895	0.692	(0.595-0.805)	1.979e-06	1	KDM3A	0
	rs17027263	86687088	0	C/T	0.8437	0.8828	0.9998	0.693	(0.596-0.806)	1.686e-06	1	KDM3A	0
	rs79250661	86695752	8664	C/T	0.8452	0.8833	0.963	0.69	(0.592-0.804)	2.097e-06	1	KDM3A	0
3q27.3	rs6801612	186638219	0	A/G	0.746	0.683	0.9997	1.328	(1.174-1.503)	7.566e-06	1	RPL29P9	1722
5p15.32	rs12658731	5169590	0	G/A	0.703	0.6438	0.7678	1.405	(1.227-1.608)	8.57e-07	1	ADAMTS16	0
	rs1366161	5174868	5278	G/A	0.44	0.5065	0.9534	0.768	(0.687-0.859)	3.671e-06	0.426409	ADAMTS16	0
5q31.2	rs147867139	139092314	0	A/G	0.9671	0.9825	0.7531	0.455	(0.322-0.642)	7.646e-06	1	CXXC5	29634
5q35.3	rs4446423	179909801	-2235	G/T	0.7843	0.7359	0.8672	1.382	(1.199-1.591)	7.684e-06	0.951	CNOT6	-11616
	rs60982503	179912036	0	G/A	0.7852	0.7345	0.9017	1.384	(1.204-1.591)	4.66e-06	1	CNOT6	-9381
	rs74881271	179915574	3538	G/A	0.7833	0.73	0.9714	1.363	(1.192-1.556)	4.98e-06	1	CNOT6	-5843
	rs75894997	179917747	5711	C/T	0.7831	0.7294	0.9787	1.362	(1.194-1.553)	4.699e-06	0.976	CNOT6	-3670
	rs77925151	179918742	6706	G/A	0.7772	0.7234	0.9906	1.35	(1.186-1.536)	6.182e-06	0.93	CNOT6	-2675
	rs74868304	179919312	7276	G/T	0.785	0.7311	0.9876	1.361	(1.193-1.552)	4.683e-06	0.976	CNOT6	-2105
	rs56755455	179919468	7432	A/C	0.785	0.7311	0.9874	1.361	(1.193-1.552)	4.663e-06	0.976	CNOT6	-1949
6p24.3	rs533558	10395572	-8624	A/G	0.5499	0.6017	0.9998	0.782	(0.701-0.873)	9.869e-06	0.94	TFAP2A	1344
	rs79469538	10398982	-5214	A/T	0.5544	0.6065	0.996	0.78	(0.699-0.871)	9.218e-06	0.980027	TFAP2A	0
	rs303050	10403183	-1013	T/C	0.5543	0.6065	0.9991	0.781	(0.699-0.871)	9.449e-06	0.98	TFAP2A	0
	rs12199710	10404180	-16	A/G	0.5545	0.6065	0.9966	0.781	(0.699-0.871)	9.541e-06	0.98	TFAP2A	0
	rs303051	10404196	0	A/G	0.5521	0.6053	0.9928	0.776	(0.696-0.867)	6.208e-06	1	TFAP2A	0
6p21.31	rs56855829	35432654	0	C/T	0.9877	0.9964	0.8154	0.263	(0.151-0.459)	2.372e-06	1	FANCE	0
6q16.1	rs117353304	96730095	-2162	C/T	0.8282	0.8636	0.9902	0.718	(0.621-0.829)	7.781e-06	0.961	FUT9	66607
	rs4599655	96732257	0	A/C	0.8281	0.8635	0.9934	0.718	(0.621-0.829)	7.69e-06	1	FUT9	68769
	rs2263190	96739393	7136	C/T	0.8282	0.8638	0.9999	0.719	(0.622-0.831)	7.925e-06	1	FUT9	75905
	rs2223239	96767685	35428	A/T	0.8283	0.8638	0.999	0.719	(0.622-0.831)	8.173e-06	0.885	FUT9	104197
	rs2815293	96769927	37670	C/T	0.8284	0.8638	0.9989	0.719	(0.622-0.831)	8.26e-06	1	FUT9	106439
6q24.3	rs7769358	146999779	-9911	G/C	0.9422	0.965	0.978	0.59	(0.468-0.745)	9.418e-06	1	C6orf103	0
	rs7767874	147003168	-6522	T/C	0.9427	0.9657	0.9982	0.588	(0.465-0.742)	7.911e-06	1	C6orf103	0
	rs75379055	147004813	-4877	G/T	0.9427	0.9658	0.9977	0.588	(0.465-0.742)	7.917e-06	1	C6orf103	0
	rs73589834	147005399	-4291	A/C	0.9427	0.9658	0.9976	0.588	(0.465-0.742)	7.923e-06	1	C6orf103	0
	rs73589835	147005562	-4128	A/G	0.9427	0.9658	0.9975	0.588	(0.465-0.742)	7.915e-06	1	C6orf103	0
	rs73589839	147009584	-106	T/C	0.9441	0.9665	0.9719	0.579	(0.456-0.736)	7.522e-06	1	C6orf103	0
	rs73589840	147009690	0	C/T	0.9452	0.9671	0.9537	0.573	(0.450-0.731)	7.418e-06	1	C6orf103	0
7p12.3	rs181474944	47810101	0	C/T	0.971	0.985	0.6381	0.407	(0.276-0.600)	5.595e-06	1	MGC16075	3731
7q21.13	rs76926936	89327996	0	T/G	0.9261	0.9483	0.4682	0.52	(0.390-0.694)	9.235e-06	1	ZNF804B	361650
9q21.33	rs10117922	90295570	0	A/G	0.6249	0.675	0.7793	0.749	(0.661-0.849)	7.349e-06	1	DAPK1	0
	rs3128480	90297750	2180	C/G	0.6791	0.7302	0.9806	0.767	(0.681-0.862)	9.935e-06	0.659992	DAPK1	0
	rs3128486	90299151	3581	T/C	0.663	0.7155	0.9583	0.765	(0.680-0.860)	7.658e-06	0.73333	DAPK1	0
	rs3128487	90299165	3595	C/T	0.663	0.7154	0.958	0.765	(0.680-0.860)	7.675e-06	0.73333	DAPK1	0
9q34.3	rs13440228	138121300	-18206	G/A	0.9054	0.9369	0.9986	0.654	(0.543-0.788)	7.493e-06	0.47208	OLFM1	108270
	rs7855371	138121346	-18160	G/A	0.9054	0.9369	0.9986	0.654	(0.543-0.788)	7.464e-06	0.47208	OLFM1	108316
	rs13439892	138121520	-17986	T/C	0.9054	0.9369	0.9987	0.654	(0.543-0.788)	7.437e-06	0.47208	OLFM1	108490
	rs1891984	138122042	-17464	A/G	0.9053	0.9369	0.9993	0.653	(0.542-0.787)	7.221e-06	0.47208	OLFM1	109012
	rs56323092	138122460	-17046	G/A	0.9053	0.9369	0.9994	0.653	(0.542-0.787)	7.198e-06	0.47208	OLFM1	109430
	rs12337841	138122958	-16548	T/A	0.9053	0.9369	0.9996	0.653	(0.542-0.787)	7.125e-06	0.47208	OLFM1	109928
	rs12345353	138124995	-14511	G/C	0.9053	0.9369	0.9995	0.654	(0.543-0.788)	7.373e-06	0.47208	C9orf62	-110106
	rs7043655	138125763	-13743	A/C	0.8846	0.922	0.99	0.663	(0.559-0.786)	2.455e-06	0.610122	C9orf62	-109338
	rs7041883	138126715	-12791	C/A	0.9053	0.9368	0.9987	0.655	(0.544-0.789)	8.078e-06	0.47208	C9orf62	-108386
	rs73664077	138127906	-11600	G/A	0.9053	0.9367	0.9983	0.656	(0.545-0.791)	8.866e-06	0.47208	C9orf62	-107195
	rs75174433	138131404	-8102	G/A	0.9048	0.9368	0.9305	0.638	(0.527-0.773)	4.215e-06	0.472081	C9orf62	-103697
	rs59047547	138132837	-6669	C/T	0.9075	0.9392	0.9032	0.628	(0.516-0.764)	3.322e-06	0.472081	C9orf62	-102264
	rs11788948	138135215	-4291	A/G	0.8982	0.9314	0.9229	0.654	(0.543-0.788)	7.85e-06	0.610118	C9orf62	-99886
	rs56067558	138135391	-4115	A/G	0.8988	0.932	0.922	0.654	(0.543-0.788)	7.897e-06	0.610118	C9orf62	-99710
	rs75183365	138135729	-3777	C/T	0.9106	0.942	0.8989	0.624	(0.511-0.762)	3.419e-06	0.472081	C9orf62	-99372
	rs10858374	138139506	0	T/C	0.8444	0.8894	0.9488	0.681	(0.583-0.795)	1.033e-06	1	C9orf62	-95595
	rs2298247	138139779	273	T/A	0.9094	0.9415	0.8776	0.62	(0.508-0.757)	2.711e-06	0.472	C9orf62	-95322
	rs60302316	138142834	3328	C/T	0.9124	0.9437	0.8801	0.618	(0.504-0.757)	3.377e-06	0.472	C9orf62	-92267
10q25.3	rs17270580	117695712	-1093	T/G	0.8642	0.8974	0.9986	0.7	(0.598-0.821)	9.88e-06	0.609999	ATRNL1	0
	rs2615880	117696805	0	A/C	0.8385	0.8766	0.9776	0.713	(0.614-0.828)	8.303e-06	1	ATRNL1	0
12q15	rs789326	70416974	-5506	C/T	0.6586	0.5836	0.953	1.359	(1.209-1.529)	3.203e-07	0.854	C12orf28	64470
	rs789336	70422480	0	C/T	0.6857	0.6082	0.9999	1.369	(1.217-1.540)	1.459e-07	1	C12orf28	69976
	rs789331	70424684	2204	A/G	0.6126	0.5334	0.9994	1.345	(1.202-1.503)	2.244e-07	0.768594	C12orf28	72180
	rs7309035	70425208	2728	T/A	0.7445	0.6793	0.9989	1.368	(1.210-1.549)	7.218e-07	0.748783	C12orf28	72704
	rs951971	70425581	3101	T/C	0.7449	0.6794	0.9995	1.371	(1.212-1.552)	6.152e-07	0.748783	C12orf28	73077
	rs789329	70427113	4633	T/A	0.6168	0.5397	0.9859	1.338	(1.194-1.499)	4.623e-07	0.768594	C12orf28	74609
	rs1388794	70427696	5216	A/G	0.7454	0.6796	0.9948	1.375	(1.216-1.557)	5.171e-07	0.748783	C12orf28	75192
	rs17107566	70429461	6981	A/C	0.7821	0.7291	0.972	1.366	(1.196-1.561)	4.118e-06	0.495805	C12orf28	76957
	rs789327	70430464	7984	T/C	0.7377	0.6753	0.9709	1.354	(1.194-1.535)	2.173e-06	0.567356	LOC100125409	-77079
	rs10879078	70431765	9285	G/A	0.6654	0.5923	0.9597	1.353	(1.202-1.521)	4.856e-07	0.843497	LOC100125409	-75778
	rs698128	70469557	47077	A/T	0.7127	0.6378	0.9997	1.354	(1.201-1.526)	7.388e-07	0.643453	LOC100125409	-37986
	rs1068786	70470576	48096	T/C	0.6418	0.5663	0.9999	1.325	(1.182-1.484)	1.234e-06	0.488319	LOC100125409	-36967
	rs1658502	70471130	48650	C/T	0.6417	0.5663	0.9999	1.324	(1.182-1.484)	1.264e-06	0.488319	LOC100125409	-36413
	rs3098304	70472339	49859	T/C	0.6266	0.5473	0.9985	1.34	(1.199-1.499)	3.231e-07	0.480008	LOC100125409	-35204
	rs3098306	70473642	51162	G/A	0.642	0.5666	0.9983	1.325	(1.182-1.484)	1.232e-06	0.488319	LOC100125409	-33901
	rs3098310	70478047	55567	G/A	0.6421	0.5666	0.9968	1.325	(1.183-1.485)	1.199e-06	0.488319	LOC100125409	-29496
	rs3103889	70482361	59881	A/G	0.6378	0.5632	0.9856	1.323	(1.181-1.482)	1.58e-06	0.50562	LOC100125409	-25182
	rs3103890	70482717	60237	G/A	0.8132	0.755	0.8029	1.447	(1.236-1.692)	4.373e-06	0.583439	LOC100125409	-24826
	rs7969255	70541806	119326	T/G	0.6116	0.5313	0.9998	1.325	(1.184-1.481)	7.84e-07	0.452527	LOC100125409	33718
	rs7296613	70549517	127037	G/A	0.6259	0.5498	0.9881	1.309	(1.169-1.468)	3.23e-06	0.462448	LOC100125409	41429
	rs6581924	70561988	139508	A/G	0.6211	0.5456	1	1.301	(1.163-1.455)	4.427e-06	0.462448	LOC100125409	53900
	rs10879101	70562124	139644	C/A	0.6211	0.5456	0.9999	1.301	(1.163-1.455)	4.438e-06	0.462448	LOC100125409	54036
	rs1347695	70566221	143741	T/C	0.6211	0.5457	0.9999	1.301	(1.163-1.455)	4.52e-06	0.462448	LOC100125409	58133
	rs2870891	70566671	144191	T/G	0.6211	0.5457	0.9999	1.301	(1.163-1.455)	4.523e-06	0.462448	LOC100125409	58583
	rs735309	70572417	149937	C/T	0.6232	0.5469	0.9955	1.306	(1.166-1.463)	3.381e-06	0.462448	LOC100507317	63669
	rs1036537	70575947	153467	C/T	0.6211	0.5456	0.9994	1.302	(1.164-1.456)	4.303e-06	0.462448	LOC100507317	60139
	rs983787	70584055	161575	G/A	0.6211	0.5458	0.9997	1.301	(1.163-1.455)	4.611e-06	0.462448	LOC100507317	52031
	rs7954979	70599896	177416	G/A	0.6211	0.5458	0.9999	1.3	(1.163-1.455)	4.644e-06	0.462448	LOC100507317	36190
	rs7978439	70602448	179968	T/C	0.6221	0.5462	0.9989	1.304	(1.167-1.459)	3.754e-06	0.462448	LOC100507317	33638
	rs4761182	70603362	180882	G/A	0.6221	0.5462	0.9989	1.304	(1.166-1.457)	3.781e-06	0.462448	LOC100507317	32724
	rs1114209	70603808	181328	G/C	0.6221	0.5462	0.9989	1.304	(1.166-1.457)	3.783e-06	0.462448	LOC100507317	32278
	rs4761184	70607667	185187	G/A	0.6211	0.5458	0.9999	1.3	(1.163-1.455)	4.651e-06	0.462448	LOC100507317	28419
	rs2091130	70608590	186110	G/A	0.6211	0.5458	0.9999	1.3	(1.163-1.455)	4.686e-06	0.462448	LOC100507317	27496
	rs7960641	70610137	187657	T/C	0.6211	0.5458	0.9999	1.3	(1.163-1.455)	4.652e-06	0.462448	LOC100507317	25949
	rs7299446	70611429	188949	T/A	0.6211	0.5458	1	1.3	(1.163-1.455)	4.691e-06	0.462448	LOC100507317	24657
	rs6581928	70612235	189755	G/A	0.6211	0.5458	1	1.3	(1.163-1.455)	4.692e-06	0.462448	LOC100507317	23851
	rs11178151	70624994	202514	G/A	0.6177	0.5442	0.8656	1.356	(1.201-1.532)	8.049e-07	0.4902	LOC100507317	11092
	rs4761186	70626325	203845	G/T	0.6201	0.5449	0.9954	1.301	(1.163-1.455)	4.602e-06	0.462448	LOC100507317	9761
	rs4567514	70631683	209203	A/G	0.6203	0.5451	0.9974	1.3	(1.162-1.453)	4.834e-06	0.462448	LOC100507317	4403
	rs6581930	70634544	212064	G/A	0.6203	0.5452	0.9982	1.3	(1.162-1.453)	4.949e-06	0.462448	LOC100507317	1542
	rs11178156	70635747	213267	A/G	0.6204	0.5454	1	1.299	(1.161-1.452)	5.144e-06	0.462448	LOC100507317	339
	rs58355101	70651171	228691	T/C	0.6422	0.5658	0.8962	1.35	(1.198-1.521)	9.405e-07	0.476117	CNOT2	0
	rs11178168	70673667	251187	C/A	0.6252	0.5487	0.9918	1.309	(1.168-1.466)	3.029e-06	0.476117	CNOT2	0
	rs11178169	70677466	254986	G/A	0.6253	0.5487	0.9918	1.309	(1.168-1.466)	2.988e-06	0.476117	CNOT2	0
	rs186727667	70695577	273097	G/A	0.5882	0.5137	0.883	1.343	(1.192-1.514)	1.137e-06	0.450235	CNOT2	0
	rs1524248	70706535	284055	G/A	0.6258	0.5489	0.9976	1.308	(1.169-1.462)	2.983e-06	0.461338	CNOT2	0
	rs10879129	70728264	305784	C/T	0.6257	0.5489	0.9997	1.306	(1.168-1.460)	3.275e-06	0.491175	CNOT2	0
	rs10879130	70728679	306199	A/C	0.6233	0.5466	0.9991	1.306	(1.168-1.460)	3.265e-06	0.461338	CNOT2	0
	rs1495352	70752844	330364	A/T	0.626	0.5489	0.9919	1.31	(1.169-1.468)	2.787e-06	0.461338	CNOT2	4071
16q12.2	rs79219469	54587853	-793386	C/T	0.9272	0.957	0.9721	0.582	(0.468-0.724)	1.028e-06	0.0068	IRX3	-267475
	rs9928983	54589811	-791428	T/C	0.925	0.956	0.9973	0.588	(0.475-0.726)	8.163e-07	0.0068	IRX3	-269433
	rs75921351	54630499	-750740	C/T	0.9487	0.9696	0.6558	0.461	(0.339-0.627)	8.029e-07	0.0124	IRX3	-310121
	rs75767071	55379721	-1518	C/T	0.9527	0.9672	0.3893	0.426	(0.295-0.614)	5.011e-06	0.757575	RPL31P56	6912
	rs145065165	55381239	0	G/A	0.964	0.9777	0.4136	0.348	(0.233-0.519)	2.333e-07	1	RPL31P56	5394
	rs181351553	55390887	9648	C/A	0.9725	0.985	0.5929	0.389	(0.262-0.579)	3.177e-06	0.895477	RPL31P56	-3953
	rs117319368	55440153	58914	T/C	0.9782	0.9899	0.6064	0.343	(0.223-0.528)	1.159e-06	0.330117	RPL31P56	-53219
17p13.2	rs11870446	5760829	0	C/G	0.836	0.8762	0.7774	0.674	(0.570-0.796)	3.372e-06	1	LOC339166	0
19q13.43	rs10425266	58694416	-19819	C/G	0.9771	0.9895	0.8478	0.418	(0.284-0.615)	9.804e-06	1	ZNF274	0
	rs112905868	58696543	-17692	A/G	0.9793	0.9907	0.7663	0.381	(0.249-0.581)	7.786e-06	1	ZNF274	0
	rs10425685	58703085	-11150	C/G	0.9743	0.9883	0.9518	0.444	(0.312-0.632)	6.261e-06	1	ZNF274	0
	rs10411535	58708526	-5709	C/T	0.9741	0.9882	0.9637	0.447	(0.315-0.633)	6.012e-06	1	ZNF274	0
	rs7248493	58711108	-3127	C/G	0.9736	0.9881	0.9993	0.453	(0.322-0.637)	5.325e-06	1	ZNF274	0
	rs12151036	58714235	0	G/T	0.9736	0.9881	0.9998	0.453	(0.322-0.636)	5.269e-06	1	ZNF274	0
	rs10853903	58714926	691	C/T	0.9736	0.9881	0.9998	0.453	(0.322-0.636)	5.272e-06	1	ZNF274	0
	rs11671199	58722673	8438	G/A	0.9736	0.988	0.9951	0.454	(0.323-0.639)	5.977e-06	1	ZNF274	0
20q13.31	rs1884920	55223066	0	A/G	0.4534	0.4973	0.5171	0.711	(0.611-0.827)	8.289e-06	1	TFAP2C	8727
22q13.1	rs470074	39672029	-65065	G/A	0.9263	0.9549	0.8782	0.599	(0.479-0.749)	6.292e-06	0.689552	PDGFB	-31072
	rs5757602	39673013	-64081	G/A	0.9226	0.9531	0.906	0.602	(0.485-0.746)	3.577e-06	0.792	PDGFB	-32056
	rs137581	39677838	-59256	G/A	0.9202	0.952	0.9726	0.62	(0.504-0.761)	4.856e-06	0.895477	RPL3	31049
	rs1985378	39678312	-58782	G/A	0.9202	0.952	0.9735	0.62	(0.504-0.761)	4.88e-06	0.895477	RPL3	30575
	rs470075	39686806	-50288	G/A	0.9208	0.9529	0.9871	0.619	(0.504-0.760)	4.349e-06	0.895477	RPL3	22081
	rs1984710	39689368	-47726	A/T	0.9152	0.9471	0.8711	0.612	(0.497-0.753)	3.335e-06	0.895477	RPL3	19519
	rs76002309	39695132	-41962	C/T	0.9205	0.9532	0.9868	0.612	(0.498-0.752)	2.61e-06	0.895477	RPL3	13755
	rs137619	39706360	-30734	A/C	0.9185	0.9525	0.9972	0.608	(0.497-0.744)	1.382e-06	0.895477	RPL3	2527
	rs6519183	39708279	-28815	G/A	0.9197	0.9532	0.9877	0.606	(0.495-0.744)	1.55e-06	0.895477	RPL3	608
	rs137620	39709776	-27318	T/C	0.9192	0.9526	0.9998	0.613	(0.501-0.750)	2.103e-06	0.895477	RPL3	0
	rs137621	39710244	-26850	G/A	0.9192	0.9526	0.9999	0.613	(0.501-0.750)	2.125e-06	0.895477	RPL3	0
	rs94852	39712334	-24760	T/C	0.9193	0.9526	0.9958	0.613	(0.501-0.750)	2.154e-06	0.895477	RPL3	0
	rs2072872	39713128	-23966	G/A	0.9192	0.9526	0.9953	0.612	(0.501-0.750)	2.083e-06	0.895477	RPL3	0
	rs738331	39714216	-22878	G/A	0.9192	0.9526	0.9952	0.612	(0.501-0.750)	2.084e-06	0.895477	RPL3	0
	rs6509	39714490	-22604	C/T	0.9193	0.9527	0.9952	0.613	(0.501-0.750)	2.16e-06	0.895477	RPL3	0
	rs470082	39715140	-21954	C/T	0.9193	0.9526	0.9956	0.613	(0.501-0.750)	2.182e-06	0.895477	RPL3	0
	rs5757613	39715262	-21832	A/G	0.8781	0.9166	0.9999	0.682	(0.576-0.807)	7.445e-06	0.477903	RPL3	0
	rs137627	39716341	-20753	G/A	0.9193	0.9526	0.9908	0.612	(0.499-0.750)	2.158e-06	0.895477	RPL3	-671
	rs9611146	39718120	-18974	G/T	0.9193	0.9526	0.9892	0.612	(0.499-0.750)	2.141e-06	0.8955	RPL3	-2450
	rs137634	39718416	-18678	C/T	0.9192	0.9525	0.9866	0.612	(0.499-0.750)	2.117e-06	0.895477	RPL3	-2746
	rs137635	39720656	-16438	G/C	0.9191	0.9524	0.983	0.611	(0.498-0.749)	2.084e-06	0.895477	RPL3	-4986
	rs137636	39722477	-14617	C/A	0.9017	0.937	0.8443	0.604	(0.496-0.736)	5.575e-07	0.9045	RPL3	-6807
	rs137639	39725847	-11247	A/T	0.9055	0.941	0.8337	0.583	(0.477-0.714)	1.882e-07	1	RPL3	-10177
	rs137644	39728139	-8955	A/G	0.9053	0.9407	0.8239	0.581	(0.474-0.712)	1.677e-07	1	RPL3	-12469
	rs137654	39732413	-4681	C/T	0.905	0.9403	0.8036	0.575	(0.468-0.706)	1.249e-07	1	SYNGR1	-13541
	rs137657	39733242	-3852	G/T	0.905	0.9403	0.8031	0.575	(0.468-0.706)	1.23e-07	1	SYNGR1	-12712
	rs58401738	39733487	-3607	G/A	0.9073	0.9416	0.8005	0.578	(0.469-0.711)	2.355e-07	1	SYNGR1	-12467
	rs137671	39737090	-4	C/T	0.9045	0.9399	0.7968	0.573	(0.467-0.705)	1.11e-07	1	SYNGR1	-8864
	rs137672	39737094	0	C/T	0.9045	0.9399	0.7961	0.573	(0.466-0.703)	1.054e-07	1	SYNGR1	-8860
	rs137684	39738725	1631	T/C	0.9287	0.958	0.9817	0.578	(0.466-0.716)	6.735e-07	0.79997	SYNGR1	-7229
* Red, the lowest P-value in each region (lead SNP)
a Effect allele/non-effect allele.
b Effect allele frequency.
c Rsq, imputation quality score.
d OR, odd ratio. Non-effect alleles were considered as references.
e Pairwise linkage disequilibrium (r2) to lead SNP in Japanese
f Relative location, the distance from the transcription start site of the gene to the SNP
