# Supplementary material for: Genome-wide association study (GWAS) of ovarian cancer in Japanese predicted regulatory variants in 22q13.1
Source: PLoS One. 2018 Dec 17;13(12):e0209096. doi: 10.1371/journal.pone.0209096 (PMC6296504; doi:10.1371/journal.pone.0209096)
Supplement: S2 Table — (XLSX) [file pone.0209096.s002.xlsx]

## Sheet: S2 Table
S2 Table. List of oligonucleotide probes used in EMSA.
SNP	Allele	Oligo	Sequence (SNP in red)
rs137620	C	Forward	AGGCCCAGGAGGGGACTGTCGTGCAGATGAC
		Reverse	GTCATCTGCACGACAGTCCCCTCCTGGGCCT
	T	Forward	AGGCCCAGGAGGGGATTGTCGTGCAGATGAC
		Reverse	GTCATCTGCACGACAATCCCCTCCTGGGCCT
rs137621	A	Forward	GGGTGTAAGGCTGGGACATTAGGGACAAATA
		Reverse	TATTTGTCCCTAATGTCCCAGCCTTACACCC
	G	Forward	GGGTGTAAGGCTGGGGCATTAGGGACAAATA
		Reverse	TATTTGTCCCTAATGCCCCAGCCTTACACCC
rs94852	C	Forward	ACGGTGGACATGCACCCTCATCCGTGGTGGC
		Reverse	GCCACCACGGATGAGGGTGCATGTCCACCGT
	T	Forward	ACGGTGGACATGCACTCTCATCCGTGGTGGC
		Reverse	GCCACCACGGATGAGAGTGCATGTCCACCGT
rs2072872	A	Forward	GCCCACTCAGTGATGAAGGAAATGGGACATT
		Reverse	AATGTCCCATTTCCTTCATCACTGAGTGGGC
	G	Forward	GCCCACTCAGTGATGGAGGAAATGGGACATT
		Reverse	AATGTCCCATTTCCTCCATCACTGAGTGGGC
rs738331	A	Forward	AAGCAAACAGTGCTGACCATCTGTAGCCTTG
		Reverse	CAAGGCTACAGATGGTCAGCACTGTTTGCTT
	G	Forward	AAGCAAACAGTGCTGGCCATCTGTAGCCTTG
		Reverse	CAAGGCTACAGATGGCCAGCACTGTTTGCTT
rs6509	A	Forward	CCCTAAGGATGACCCATCCAAGCCGGTCCAC
		Reverse	GTGGACCGGCTTGGATGGGTCATCCTTAGGG
	G	Forward	CCCTAAGGATGACCCGTCCAAGCCGGTCCAC
		Reverse	GTGGACCGGCTTGGACGGGTCATCCTTAGGG
rs470082	C	Forward	GCGAGCTCCAGAGGCCTTCGGAGTGCACCAG
		Reverse	CTGGTGCACTCCGAAGGCCTCTGGAGCTCGC
	T	Forward	GCGAGCTCCAGAGGCTTTCGGAGTGCACCAG
		Reverse	CTGGTGCACTCCGAAAGCCTCTGGAGCTCGC
rs5757613	A	Forward	AGGTCCTTCTACCCAAACAAGCAGGTTATGG
		Reverse	CCATAACCTGCTTGTTTGGGTAGAAGGACCT
	G	Forward	AGGTCCTTCTACCCAGACAAGCAGGTTATGG
		Reverse	CCATAACCTGCTTGTCTGGGTAGAAGGACCT
rs137627	A	Forward	ACAAATCTCTTTTTTAAGACGGAGTCTCGCT
		Reverse	AGCGAGACTCCGTCTTAAAAAAGAGATTTGT
	G	Forward	ACAAATCTCTTTTTTGAGACGGAGTCTCGCT
		Reverse	AGCGAGACTCCGTCTCAAAAAAGAGATTTGT
